# Supplementary material for: Native llama Nanobody Library Panning Performed by Phage and Yeast Display Provides Binders Suitable for C-Reactive Protein Detection
Source: Biosensors (Basel). 2021 Dec 3;11(12):496. doi: 10.3390/bios11120496 (PMC8699515; doi:10.3390/bios11120496)
Supplement: Supplementary file 1 [file biosensors-11-00496-s001.zip]

Archive with 1 entries (1 files):
- biosensors-1459220-supplementary.pdf
